# Supplementary material for: Ecological Factors Associated with the Distribution of Bemisia tabaci Cryptic Species and Their Facultative Endosymbionts
Source: Insects. 2023 Mar 2;14(3):252. doi: 10.3390/insects14030252 (PMC10053707; doi:10.3390/insects14030252)
Supplement: Supplementary file 1 [file insects-14-00252-s001.zip]

Archive with 2 entries (2 files):
- insects-2236499-supplemenmtary figures.pdf
- insects-2236499-supplementary.pdf
